# Supplementary material for: Spawning-Induced pH Increase Activates Sperm Attraction and Fertilization Abilities in Eggs of the Ascidian, Phallusia philippinensis and Ciona intestinalis
Source: Int J Mol Sci. 2023 Jan 31;24(3):2666. doi: 10.3390/ijms24032666 (PMC9917126; doi:10.3390/ijms24032666)
Supplement: Supplementary file 1 [file ijms-24-02666-s001.zip]

Archive with 1 entries (1 files):
- ijms-2157535-supplementary.pdf
